# Supplementary material for: Test-Retest Reliability and Convergent Validity of Two Brief Fruit and Vegetable Intake Questionnaires among School-Aged Children
Source: Nutrients. 2017 Jul 6;9(7):707. doi: 10.3390/nu9070707 (PMC5537822; doi:10.3390/nu9070707)
Supplement: Supplementary file 1 [file nutrients-09-00707-s001.zip]

Archive with 1 entries (1 files):
- nutrients-203049-supplementary.pdf
